# Supplementary material for: An empirical study of indoor air quality in badminton stadiums in hot summer and cold winter regions of China during spring and fall seasons
Source: Sci Rep. 2024 Feb 10;14:3427. doi: 10.1038/s41598-024-53996-z (PMC10858893; doi:10.1038/s41598-024-53996-z)
Supplement: Supplementary file 1 — Supplementary Information. [file 41598_2024_53996_MOESM1_ESM.xlsx]

## Sheet: Wind speed
	Spr.in	Spr.out	Fal.in	Fai.out
10:00:00	0	1.28182	0	0.73333
12:00:00	0	1.31	0	0.66667
14:00:00	0	1.47778	0	0.81111
16:00:00	0	1.01818	0	0.55455
18:00:00	0	1.37273	0	0.475
20:00:00	0	1.02727	0	0.78333

## Sheet: CO2
	Spr.in	Spr.out	Fal.in	Fai.out		Spring	Autumn
10:00:00	495.51	413.444	517.653	433.659		482	411
12:00:00	490.489	415.111	543.039	427.384		498	419
14:00:00	488.106	398.889	469.325	394.214		500	435
16:00:00	529.266	401.667	531.476	432.214		429	472
18:00:00	556.783	372.733	526.748	421.071		411	490
20:00:00	600.531	420.889	577.569	415.071		466	536
AVE	526.781	403.789	527.635	420.603		489	565
						616	623
						456	626
						450	695
						486	725
						492	750
						501	422
						483	431
						514	430
						541	449
						569	454
						490	458
						501	439
						575	446
						641	442
						633	457
						665	455
						749	464
						771	548
						720	579
						732	565
						627	532
						703	551
						738	578
						421	596
						552	472
						661	475
						637	473
						448	535
						450	547
						430	501
						432	485
						471	447
						495	433
						456	422
						449	410
						445	425
						448	417
						436	440
						429	437
						471	550
						515	513
						677	518
						691	530
						462	538
						468	585
						454	540
						426	497
						440	520
						443	494
						444	500
						404	530
						407	528
						400	517
						414	610
						403	492
						417	592
						425	598
						571	566
						596	595
						575	605
						583	751
						538	605
						646	610
						651	456
						715	460
						773	460
						503	541
						492	554
						548	473
						410	463
						418	800
						449	610
						492	522
						555	620
						528	860
						514	461
						575	444
						682	429
						580	419
						563	427
						754	613
						639	682
						682	556
						732	544
						678	506
						749	508
						586	553
						677	409
						807	407
						757	430
						805	475
						814	501
						764	545
						698	586
						812	614
						840	739
						427	763
						584	746
						603	817
						603	421
						430	429
						427	435
						447	437
						446	454
						456	460
						466	427
						453	433
						462	445
						455	447
						435	451
						430	430
						398	462
						426	493
						544	490
						730	460
						815	511
						447	566
						465	578
						457	477
						436	473
						449	471
						454	530
						458	554
						400	497
						419	479
						415	452
						406	437
						414	427
						413	417
						412	429
						539	411
						545	435
						558	430
						577	520
						558	500
						694	510
						638	480
						789	530
						688	510
						488	554
						456	470
						402	521
						427	528
						412	611
						441	516
						454	514
						439	580
						453	630
						470	528
						574	588
						584	570
						598	580
						570	600
						716	650
						712	690
						737	690
						654	600
						673	448
						752	440
						560	439
						685	612
						770	601
						747	475
						781	489
						681	720
						738	1000
						648	877
						796	630
						773	532
						427	445
						550	457
						593	439
						591	428
						436	439
						430	580
						443	618
						445	542
						462	548
						470	502
						465	508
						466	525
						458	421
						452	415
						427	441
						423	476
						415	500
						555	572
						809	593
						820	534
						453	572
						441	776
						432	778
						446	651
						436	420
						453	444
						448	444
						412	506
						400	436
						417	448
						401	432
						420	439
						416	443
						622	445
						555	447
						576	439
						586	561
						572	561
						609	559
						579	532
						652	555
						546	587
						480	589
						518	470
						431	473
						446	480
						410	539
						448	570
						494	511
						454	480
						464	440
						460	441
						518	429
						560	412
						575	423
						547	414
						559	437
						558	436
						586	507
						637	530
						586	470
						533	560
						595	535
						600	563
						621	561
						693	457
						721	598
						662	545
						682	500
						575	590
						686	562
						718	484
						429	610
						580	550
						602	585
						601	545
						443	550
						450	574
						423	596
						435	656
						439	800
						444	630
						483	479
						449	475
						447	467
						461	568
						386	599
						492	479
						556	472
						733	800
						839	980
						825	850
						457	580
						448	533
						424	445
						449	455
						413	439
						419	435
						440	444
						414	556
						415	606
						408	553
						430	519
						421	530
						450	511
						446	538
						642
						523
						574
						558
						585
						592
						632
						671
						791
						442
						591
						441
						408
						412
						491
						523
						508
						500
						471
						661
						600
						608
						572
						860
						632
						633
						674
						651
						710
						612
						705
						835
						726
						787
						739
						764
						678
						734
						776
						430
						436
						423
						465
						476
						507
						459
						467
						472
						438
						409
						432
						542
						672
						801
						779
						444
						438
						462
						430
						462
						459
						483
						431
						421
						420
						412
						400
						420
						418
						530
						553
						570
						581
						551
						609
						626
						684
						671

## Sheet: PM2.5
	Spr.in	Spr.out	Fal.in	Fai.out		Spring	Autumn
10:00:00	0.03518	0.02478	0.0219	0.01864		0.016	0.001
12:00:00	0.02858	0.029	0.0235	0.02043		0.017	0.003
14:00:00	0.03024	0.03022	0.02352	0.01757		0.02	0.01
16:00:00	0.03384	0.029	0.02264	0.01664		0.012	0.005
18:00:00	0.04026	0.02811	0.02286	0.01957		0.02	0.01
20:00:00	0.04413	0.03389	0.03121	0.02214		0.012	0.015
						0.016	0.009
						0.026	0.008
						0.021	0.008
						0.026	0.009
						0.06	0.011
						0.063	0.012
						0.036	0.008
						0.044	0.006
						0.043	0.007
						0.038	0.006
						0.045	0.006
						0.043	0.009
						0.047	0.013
						0.05	0.012
						0.046	0.015
						0.037	0.016
						0.051	0.016
						0.047	0.017
						0.06	0.015
						0.046	0.014
						0.05	0.011
						0.047	0.015
						0.046	0.016
						0.036	0.014
						0.019	0.016
						0.045	0.031
						0.066	0.03
						0.053	0.031
						0.031	0.034
						0.028	0.032
						0.029	0.025
						0.03	0.029
						0.037	0.009
						0.036	0.013
						0.029	0.015
						0.028	0.007
						0.025	0.007
						0.023	0.006
						0.025	0.006
						0.022	0.005
						0.021	0.025
						0.022	0.031
						0.026	0.027
						0.022	0.036
						0.031	0.05
						0.037	0.045
						0.029	0.041
						0.034	0.018
						0.031	0.02
						0.029	0.022
						0.024	0.027
						0.029	0.047
						0.03	0.03
						0.031	0.085
						0.036	0.081
						0.044	0.062
						0.038	0.045
						0.036	0.042
						0.041	0.058
						0.035	0.067
						0.025	0.023
						0.03	0.028
						0.03	0.031
						0.034	0.02
						0.044	0.013
						0.034	0.014
						0.044	0.014
						0.025	0.023
						0.016	0.021
						0.02	0.02
						0.012	0.016
						0.017	0.022
						0.011	0.036
						0.018	0.037
						0.019	0.028
						0.029	0.024
						0.032	0.007
						0.069	0.006
						0.072	0.009
						0.043	0.008
						0.047	0.008
						0.046	0.039
						0.042	0.035
						0.044	0.033
						0.054	0.032
						0.056	0.026
						0.055	0.03
						0.056	0.024
						0.018	0.003
						0.051	0.005
						0.048	0.009
						0.049	0.003
						0.056	0.007
						0.054	0.012
						0.045	0.009
						0.042	0.006
						0.045	0.009
						0.023	0.014
						0.036	0.012
						0.049	0.099
						0.049	0.006
						0.029	0.007
						0.02	0.005
						0.025	0.006
						0.032	0.006
						0.031	0.006
						0.035	0.012
						0.025	0.016
						0.024	0.013
						0.027	0.014
						0.026	0.017
						0.022	0.016
						0.021	0.014
						0.022	0.013
						0.02	0.012
						0.029	0.013
						0.029	0.014
						0.031	0.013
						0.033	0.012
						0.028	0.047
						0.027	0.035
						0.027	0.027
						0.028	0.023
						0.025	0.028
						0.035	0.023
						0.037	0.03
						0.034	0.012
						0.037	0.015
						0.033	0.017
						0.035	0.009
						0.03	0.01
						0.035	0.005
						0.031	0.007
						0.033	0.003
						0.031	0.024
						0.034	0.03
						0.039	0.027
						0.035	0.031
						0.03	0.066
						0.047	0.035
						0.011	0.035
						0.015	0.015
						0.02	0.017
						0.019	0.025
						0.021	0.024
						0.012	0.025
						0.02	0.02
						0.023	0.082
						0.029	0.083
						0.028	0.059
						0.07	0.046
						0.065	0.044
						0.039	0.05
						0.05	0.059
						0.056	0.027
						0.047	0.024
						0.046	0.023
						0.05	0.022
						0.054	0.017
						0.06	0.02
						0.051	0.019
						0.021	0.021
						0.053	0.025
						0.042	0.026
						0.054	0.02
						0.055	0.027
						0.052	0.037
						0.05	0.05
						0.048	0.031
						0.044	0.023
						0.023	0.006
						0.038	0.006
						0.051	0.009
						0.051	0.012
						0.024	0.009
						0.018	0.022
						0.029	0.022
						0.034	0.024
						0.035	0.04
						0.033	0.025
						0.029	0.023
						0.027	0.02
						0.026	0.01
						0.024	0.002
						0.021	0.015
						0.023	0.007
						0.022	0.012
						0.019	0.017
						0.022	0.008
						0.022	0.007
						0.03	0.008
						0.031	0.001
						0.032	0.01
						0.028	0.009
						0.03	0.005
						0.027	0.006
						0.026	0.008
						0.03	0.007
						0.031	0.005
						0.036	0.005
						0.037	0.015
						0.034	0.017
						0.035	0.018
						0.037	0.014
						0.037	0.015
						0.03	0.019
						0.031	0.016
						0.029	0.016
						0.03	0.014
						0.036	0.013
						0.034	0.016
						0.039	0.014
						0.044	0.011
						0.019	0.025
						0.016	0.027
						0.02	0.03
						0.025	0.03
						0.021	0.046
						0.021	0.03
						0.022	0.033
						0.019	0.01
						0.031	0.012
						0.033	0.01
						0.073	0.004
						0.067	0.008
						0.035	0.01
						0.046	0.009
						0.043	0.007
						0.044	0.023
						0.043	0.03
						0.04	0.026
						0.051	0.034
						0.04	0.066
						0.05	0.044
						0.033	0.034
						0.04	0.015
						0.046	0.02
						0.05	0.04
						0.043	0.031
						0.047	0.069
						0.041	0.027
						0.039	0.079
						0.037	0.076
						0.02	0.049
						0.04	0.04
						0.055	0.047
						0.05	0.053
						0.029	0.057
						0.03	0.023
						0.024	0.033
						0.03	0.029
						0.033	0.015
						0.032	0.025
						0.039	0.033
						0.031	0.03
						0.026	0.032
						0.026	0.038
						0.024	0.02
						0.026	0.027
						0.026	0.025
						0.024	0.036
						0.023	0.034
						0.022	0.027
						0.031	0.024
						0.029	0.008
						0.026	0.013
						0.035	0.012
						0.026	0.01
						0.025	0.011
						0.027	0.022
						0.037	0.039
						0.035	0.032
						0.03	0.028
						0.035	0.023
						0.033	0.026
						0.036	0.022
						0.033
						0.034
						0.038
						0.03
						0.027
						0.037
						0.037
						0.038
						0.034
						0.045
						0.016
						0.023
						0.019
						0.011
						0.023
						0.012
						0.02
						0.018
						0.031
						0.027
						0.074
						0.07
						0.055
						0.048
						0.045
						0.05
						0.055
						0.05
						0.053
						0.045
						0.052
						0.025
						0.043
						0.046
						0.057
						0.049
						0.051
						0.043
						0.046
						0.042
						0.024
						0.026
						0.037
						0.027
						0.023
						0.034
						0.041
						0.028
						0.027
						0.03
						0.025
						0.025
						0.022
						0.026
						0.024
						0.028
						0.033
						0.035
						0.031
						0.038
						0.031
						0.03
						0.031
						0.029
						0.032
						0.032
						0.037
						0.034
						0.04
						0.037
						0.035
						0.032
						0.028
						0.035
						0.03
						0.035
						0.04
						0.037
						0.036
						0.041

## Sheet: people
	Spring						Autumn									Spr.	Fal.
	10:00:00	12:00:00	14:00:00	16:00:00	18:00:00	20:00:00	10:00:00	12:00:00	14:00:00	16:00:00	18:00:00	20:00:00			10:00:00	24.8571	44
WH1	76	36	58	84	72	58	13	72	68	54	43	59			12:00:00	10.3571	42.5714
WH2	23	0	27	45	44	45	10	9	10	40	26	42			14:00:00	15.0714	41.4286
WH3	44	16	16	59	30	31	32	18	9	14	14	19			16:00:00	24.6429	56.8571
WH4	30	16	13	19	9	22	105	85	78	106	88	60			18:00:00	25.5	31.3571
WH5	77	0	17	35	10	20	4	7	36	35	33	33			20:00:00	31.5	33.5
XY	2	5	0	13	18	30	10	20	27	4	6	26
JZ	14	6	25	15	15	28	34	38	11	20	20	19
YC	17	50	35	20	23	33	2	2	29	42	44	2
SY	18	0	4	4	28	30	2	2	2	19	29	47
ES	15	10	4	2	35	32	2	2	2	23	32	26
JM	17	0	4	35	27	25	2	2	2	7	16	2
HS	4	2	2	6	10	23	368	330	260	330	40	88
XN	8	2	2	2	28	44	30	7	11	47	36	42
SZ	3	2	4	6	8	20	2	2	35	55	12	4
AVE	24.8571	10.3571	15.0714	24.6429	25.5	31.5	44	42.5714	41.4286	56.8571	31.3571	33.5
